# Supplementary material for: Lipid Metabolism Is Dysregulated before, during and after Pregnancy in a Mouse Model of Gestational Diabetes
Source: Int J Mol Sci. 2021 Jul 12;22(14):7452. doi: 10.3390/ijms22147452 (PMC8306994; doi:10.3390/ijms22147452)
Supplement: Supplementary file 1 [file ijms-22-07452-s001.zip]

Archive with 1 entries (1 files):
- ijms-1286373-supplementary.txt
